# Supplementary material for: Lipid Biomarkers in Urban Soils of the Alluvial Area near Sava River, Belgrade, Serbia
Source: Molecules. 2025 Jan 3;30(1):154. doi: 10.3390/molecules30010154 (PMC11721175; doi:10.3390/molecules30010154)
Supplement: Supplementary file 1 [file molecules-30-00154-s001.zip]

Archive with 1 entries (1 files):
- molecules-3345329-supplementary.pdf
